# Supplementary material for: The age again in the eye of the COVID-19 storm: evidence-based decision making
Source: Immun Ageing. 2021 May 20;18:24. doi: 10.1186/s12979-021-00237-w (PMC8134808; doi:10.1186/s12979-021-00237-w)
Supplement: Supplementary file 1 — Additional file 1: Supplementary Table 1. Comparison between Phases I and II for clinical and demographic characteristics. [file 12979_2021_237_MOESM1_ESM.xlsx]

## Sheet: Hoja1
Supplementary Table 1. Comparison between Phases I and II for clinical and demographic characteristics
			Phase I		Phase II
		ΔI-IIa p-value	n	%	n	%
Severity	Mild	<0.001	160	27.3973	37	14.3969
	Moderate		246	42.1233	139	54.0856
	Severe		178	30.4795	81	31.5175
Age	<30		23	3.93836	8	3.11284
	30-45		69	11.8151	23	8.94942
	45-60		154	26.3699	61	23.7354
	60-75		186	31.8493	89	34.6304
	>75		152	26.0274	76	29.572
Gender	Male		349	59.7603	148	57.5875
	Female		235	40.2397	109	42.4125
Hypertension	no		270	47.9574	125	50.813
	yes		293	52.0426	121	49.187
ACEI intake	No		426	82	195	84
	yes		94	18	37	16
ARB intake	no	0.002	349	73	194	84
	yes		126	27	37	16
Dislypidemia	no	<0.001	394	71.2477	143	58.3673
	yes		159	28.7523	102	41.6327
Statins	no	<0.001	541	92.637	149	65.0655
	yes		43	7.36301	80	34.9345
Diabetes	No		422	76.311	178	72.3577
	Diabetes		131	23.689	68	27.6423
Primary Immunodeficiency	no		486	99.5902	233	99.1489
	yes		2	0.409836	2	0.851064
Secundary Immunodeficiency	No	<0.001	449	92.1971	185	81.8584
	yes		38	7.80287	41	18
