# Supplementary material for: The age again in the eye of the COVID-19 storm: evidence-based decision making
Source: Immun Ageing. 2021 May 20;18:24. doi: 10.1186/s12979-021-00237-w (PMC8134808; doi:10.1186/s12979-021-00237-w)
Supplement: Supplementary file 2 — Additional file 2: Supplementary Table 2. Comparison between Phases I and II for Age and Laboratory results. [file 12979_2021_237_MOESM2_ESM.xlsx]

## Sheet: Hoja1
Supplementary Table 2. Comparison between Phases I and II for Age and Laboratory results
		Phase I					Phase II
	ΔI-IIa p-value	n	mean	median	SDb	IQRc	n	mean	median	SDb	IQRc
Age		584	63.0325	64	16.4878	52-87	257	65.6112	68	16.8524	54-90
IL6d (pg/mL)	0.028	254	113.737	41	355.173	15.3-434	139	62.1632	29.9	94.3541	9.96-269.59
CRPe (mg/L)	<0.001	523	111.318	87	93.7205	39-310	242	104.635	46.95	246.142	10.8-324.6
ferritin (ng/mL)	0.001	297	1108.61	793	1524.29	361-2735	197	882.107	499	1114.16	211-2718
LDHf (U/L)	0.669	467	334.086	291	186.927	232-606	234	335.688	289	168.272	212-681
D-dimer (ng/mL)		456	1885.09	620	8214.17	399-3871	237	2532.05	741	10682.5	410-6258
IgG (mg/dL)	0.506	19	961.579	933	131.306	885-1259	60	960.716	924.005	430.855	728-1629
IgA (mg/dL)	0.697	19	230.895	223	72.3356	178-423	60	264.247	227.735	151.538	161.65-587.15
IgM (mg/dL)	0.532	19	103.105	90	39.8328	72-178	60	105.354	88.5	83.4613	70.09-255.86
Leucocyte count (cells*103/µL)	0.249	570	7.568	6.395	5.60314	4.82-14.43	252	8.30579	6.6	7.98903	4.9-17.6
Neutrophil count (cells*103/µL)	0.189	570	5.64864	4.62	3.69977	3.3-12.61	252	6.19565	5.055	4.13871	3.26-15.07
Lymphocyte %	0.132	570	18.2366	16.0247	11.365	9.70-39.40	232	17.3287	14.5	12.0077	9.5-40.3
Lymphocyte count (cells*103/µL)	0.58	118	1.19737	1.025	0.698476	0.70-2.71	62	0.808226	0.78	0.504798	0.39-1.79
CD3+CD4+ %	0.87	55	44.1324	44.8	11.631	37-62.9	76	44.2211	45.755	13.1765	36.58-67.90
CD3+CD4+ count (cells*103/µL)	0.922	54	537.211	427.875	379.817	266.4-1352.7	75	541.13	460.491	365.318	257-1263
CD3+CD8+ %	0.175	55	23.4453	24.4	9.81121	15.6-40.8	76	21.7143	21.095	10.4607	14.49-40
CD4+CD8+ count (cells*103/µL)	0.604	54	278.704	202.39	215.782	123.2-748.8	75	267.55	182	233.723	117.44-685
CD19+ %	0.336	52	12.9258	11.55	7.34114	8.2-27	68	14.2087	13.315	8.31027	8.12-32.8
CD19+ count (cells*103/µL)	0.377	51	133.261	96	92.7603	64.98-333.9	67	163.926	127.3	151.045	66-409.16
Natural Killer %	0.928	52	15.9221	15.15	8.73208	8.655-33.6	68	16.3446	14.445	9.04021	9-36.8
Natural Killer count (cells*103/µL)	0.558	51	166.634	144	120.635	88.2-438	64	170.833	147.5	106.86	103-335
days from admission to discharge	0.331	548	7.21533	7	5.11952	4-15	240	7.75417	7	5.21042	4-16
Abbreviations: Δa-da, differences between phase I and II; SDb, standard deviation; IQRc, interquartile range; IL6d, interleukin 6; CRPe, C-reactive protein; LDHf, lactate dehydrogenase.
